# Supplementary material for: AIEE-Active Flavones as a Promising Tool for the Real-Time Tracking of Uptake and Distribution in Live Zebrafish
Source: Int J Mol Sci. 2023 Jun 15;24(12):10183. doi: 10.3390/ijms241210183 (PMC10299116; doi:10.3390/ijms241210183)
Supplement: Supplementary file 1 [file ijms-24-10183-s001.zip]

Archive with 1 entries (1 files):
- ijms-2419621-supplementary.pdf
